# Supplementary material for: Supporting evidence-based analysis for modified risk tobacco products through a toxicology data-sharing infrastructure
Source: F1000Res. 2017 Sep 5;6:12. Originally published 2017 Jan 5. [Version 2] doi: 10.12688/f1000research.10493.2 (PMC5657032; doi:10.12688/f1000research.10493.2)
Supplement: Supplementary file 1 [file f1000research-6-13594-s0000.tgz]

Archive with 1 entries (1 files):
- 26365ac0-0af5-4062-9581-f185cc930f0f.xlsx
