# Supplementary material for: Supporting evidence-based analysis for modified risk tobacco products through a toxicology data-sharing infrastructure
Source: F1000Res. 2017 Sep 5;6:12. Originally published 2017 Jan 5. [Version 2] doi: 10.12688/f1000research.10493.2 (PMC5657032; doi:10.12688/f1000research.10493.2)
Supplement: Supplementary file 1 [file f1000research-6-13594-s0000.tgz › 26365ac0-0af5-4062-9581-f185cc930f0f.xlsx]

## Sheet: Tabelle1
Name	Acronym	Version	Website	Description	Use discouraged
Ontology for Biomedical Investigations	OBI	05/04/2015	http://purl.bioontology.org/ontology/OBI	OBI is an ontology of investigations, the protocols and instrumentation used, the material used, the data generated and the types of analysis performed on it.
Mass Spectrometry Ontology	MS	3.76.0_rc1	http://purl.bioontology.org/ontology/MS	A structured controlled vocabulary for the annotation of mass spectrometry experiments.
Foundational Model of Anatomy	FMA	4	http://purl.bioontology.org/ontology/FMA	FMA is a domain ontology that represents a coherent body of explicit declarative knowledge about human anatomy.
National Cancer Institute Thesaurus	NCIT	15.04d	http://purl.bioontology.org/ontology/NCIT	A vocabulary for clinical care, translational and basic research, and public information and administrative activities.
Microarray and Gene Expression Data Ontology	MO	1.3.1.1	http://purl.bioontology.org/ontology/MO	Concepts, definitions, terms, and resources for standardized description of a microarray experiment in support of MAGE v.1.
Experimental Factor Ontology	EFO	2.61	http://purl.bioontology.org/ontology/EFO	The Experimental Factor Ontology (EFO) is an application focused ontology modelling the experimental variables in multiple resources at the EBI and the Centre for Therapeutic Target Validation.
Array Express	AE			ArrayExpress search uses the Experimental Factor Ontology (EFO) to extend your query to synonyms	yes
Fission Yeast Phenotype Ontology	FYPO	2015-06-08	http://purl.bioontology.org/ontology/FYPO	FYPO is a formal ontology of phenotypes observed in fission yeast.
Medical Subject Headings	MESH	2014AB	http://purl.bioontology.org/ontology/MESH
Cigarette Smoke Exposure Ontology	CSEO	1.0	http://purl.bioontology.org/ontology/CSEO	Mainly because of the emerging need of systems toxicology to controlled vocabularies and also the lack of suitable ontologies for this domain, the CSEO prepares the ground for integrative systems-based research in the exposure science.
Units of Measurement Ontology	UO	04/21/2014	http://purl.bioontology.org/ontology/UO	Metrical units for use in conjunction with PATO
National Center for Biotechnology Information (NCBI) Organismal Classification	NICBITAXON	2014AB	http://purl.bioontology.org/ontology/NCBITAXON	The NCBI Taxonomy Database is a curated classification and nomenclature for all of the organisms in the public sequence databases.
BioAssay Ontology	BAO	11/18/2014	http://purl.bioontology.org/ontology/BAO	The BioAssay Ontology (BAO) describes chemical biology screening assays and their results including high-throughput screening (HTS) data for the purpose of categorizing assays and data analysis.
Quantitative Imaging Biomarker Ontology	QIBO	10/06/2011	http://purl.bioontology.org/ontology/QIBO	An ontology that describes various concepts in quantitative imaging biomarkers.
Physico-Chemical Methods and Properties	FIX	1.2	http://purl.bioontology.org/ontology/FIX	FIX consists of two ontologies: methods and properties (but not objects, which are subject of the chemical ontology).
Ontology of Adverse Events	OAE	1.1.250	http://purl.bioontology.org/ontology/OAE	The Ontology of Adverse Events (OAE) is a biomedical ontology in the domain of adverse events. OAE aims to standardize adverse event annotation, integrate various adverse event data, and support computer-assisted reasoning.
Mouse Pathology Ontology	MPATH	08/12/2013	http://purl.bioontology.org/ontology/MPATH	A structured controlled vocabulary of mutant and transgenic mouse pathology phenotypes
Plant Ontology	PO	21	http://purl.bioontology.org/ontology/PO	The Plant Ontology is a structured vocabulary and database resource that links plant anatomy, morphology and growth and development to plant genomics data.
Logical Observation Identifier Names and Codes	LOINC	2014AB	http://purl.bioontology.org/ontology/LOINC
Chemical Entities of Biological Interest Ontology	CHEBI	03/02/2015		A structured classification of chemical compounds of biological relevance.
Human Metabolome Database	HMDB		http://www.hmdb.ca/	The Human Metabolome Database (HMDB) is a freely available electronic database containing detailed information about small molecule metabolites found in the human body. Many data fields are hyperlinked to other databases (KEGG, PubChem, MetaCyc, ChEBI, PDB, UniProt, and GenBank) and a variety of structure and pathway viewing applets.	yes
PubChem vocabulary			https://rdf.ncbi.nlm.nih.gov/pubchem/vocabulary.owl	The set of standardized ontologies used to define the domain-specific knowledge are found in Table 1 and includes: Chemical Entities of Biological Interest (ChEBI), CHEMical INFormation ontology (CHEMINF), Protein Ontology (PRO), Gene Ontology (GO), Semanticscience Integrated Ontology (SIO), Basic Formal Ontology (BFO), Ontology for Biomedical Investigations (OBI), Information Artifact Ontology (…	(yes)
CDISC SEND Controlled Terminology		2016-03-25	http://evs.nci.nih.gov/ftp1/CDISC/SEND/SEND Terminology.html	Controlled terminology used for FDA registration in the Standard for Exchange of Nonclinical Data (SEND) format developed at CDISC
eTox Ontology				Ontology developed to harmonize the toxicology datasets from the pharmaceutical industry made available in the eTox project and allow for comparative data-mining across multiple databases to test hypotheses
